# Supplementary material for: The efficacy and safety of mirabegron and α-adrenergic receptor antagonist in the treatment of distal ureteral stones: a systematic review and meta-analysis
Source: Front Pharmacol. 2025 Mar 19;16:1517979. doi: 10.3389/fphar.2025.1517979 (PMC11961960; doi:10.3389/fphar.2025.1517979)
Supplement: Supplementary file 1 [file Table3.xlsx]

## Sheet: Sheet1
Pubmed
((mirabegron) OR (β3-adrenergic receptor agonist)) AND ((ureteral stone) AND (α-adrenergic receptor antagonist))
Data retrieval date: 2024-10-15
Embase
#8. #1 AND #5
#6. #1 AND #5
#5. #2 OR #3 OR #4
#4. ureteral AND stone
#3. 'alpha-adrenergic receptor antagonist'/exp OR 'alpha-adrenergic receptor antagonist'
#2. 'mirabegron'/exp OR mirabegron
#1. 'beta-3-adrenergic receptor'/exp OR 'beta-3-adrenergic receptor'
Data retrieval date: 2024-10-15
Cochrane
((mirabegron) OR (β3-adrenergic receptor agonist)) AND ((ureteral stone) OR (ureteral calculi) OR (medical expulsive therapy) OR (α-adrenergic receptor antagonist))
Data retrieval date: 2024-10-15
